# Supplementary material for: Exploration of the Experience of Care Home Managers of COVID-19 Vaccination Programme Implementation and Uptake by Residents and Staff in Care Homes in Northern Ireland
Source: Vaccines (Basel). 2021 Oct 10;9(10):1160. doi: 10.3390/vaccines9101160 (PMC8539315; doi:10.3390/vaccines9101160)
Supplement: Supplementary file 1 [file vaccines-09-01160-s001.zip]

Archive with 1 entries (1 files):
- vaccines-1396822-supplementary.pdf
